# Supplementary material for: Ethical AI in Healthcare: Integrating Zero-Knowledge Proofs and Smart Contracts for Transparent Data Governance
Source: Bioengineering (Basel). 2025 Nov 12;12(11):1236. doi: 10.3390/bioengineering12111236 (PMC12650700; doi:10.3390/bioengineering12111236)
Supplement: Supplementary file 1 [file bioengineering-12-01236-s001.zip]

Archive with 1 entries (1 files):
- bioengineering-3926034-supplementary.pdf
